# Supplementary material for: Experimental Infection of Sand Flies by Massilia Virus and Viral Transmission by Co-Feeding on Sugar Meal
Source: Viruses. 2019 Apr 9;11(4):332. doi: 10.3390/v11040332 (PMC6520868; doi:10.3390/v11040332)
Supplement: Supplementary file 1 [file viruses-11-00332-s001.zip]

Archive with 2 entries (2 files):
- Figure S1.pdf
- Supplementary Tables.pdf
